# Supplementary material for: An infectious clone of enterovirus 71(EV71) that is capable of infecting neonatal immune competent mice without adaptive mutations
Source: Emerg Microbes Infect. 2020 Feb 21;9(1):427–38. doi: 10.1080/22221751.2020.1729665 (PMC7048218; doi:10.1080/22221751.2020.1729665)
Supplement: Supplemental Material [file TEMI_A_1729665_SM5139.zip]

Archive with 3 entries (3 files):
- supple Figure 1R.tif
- Supple Figure 3R.jpg
- Suppplementary_Figure_2R_final.docx
